# Supplementary material for: Advances in understanding epigenetic regulation of plant trichome development: a comprehensive review
Source: Hortic Res. 2023 Jul 19;10(9):uhad145. doi: 10.1093/hr/uhad145 (PMC10483894; doi:10.1093/hr/uhad145)
Supplement: Web_Material_uhad145 [file web_material_uhad145.zip]

Archive with 1 entries (1 files):
- Table.S1-cotton fiber-related miRNAs and their targets.xlsx
