# Supplementary material for: Advances in understanding epigenetic regulation of plant trichome development: a comprehensive review
Source: Hortic Res. 2023 Jul 19;10(9):uhad145. doi: 10.1093/hr/uhad145 (PMC10483894; doi:10.1093/hr/uhad145)
Supplement: Web_Material_uhad145 [file web_material_uhad145.zip › Table.S1-cotton fiber-related miRNAs and their targets.xlsx]

## Sheet: Cotton fiber-related miRNAs 
miRNAs	Fiber developmental stage	miRNA target	reference
ghr-miR159a	Fiber initiation	GhSuSy	Xie et al., 2015
ghr-miR160a	Fiber initiation	GaMYB2
ghr-miR160a	Fiber initiation	GhEGL3
ghr-miR160a	Fiber initiation	GhGL1
ghr-miR160a	Fiber initiation	GhGL3
ghr-miR160a	Fiber initiation	GhMYB23
ghr-miR160a	Fiber initiation	GhMYB25
ghr-miR164a	Fiber initiation and elongation	GhtRBRI1
ghr-miR164b	Fiber initiation and elongation	GhtRBRI1
ghr-miR164c	Fiber initiation and elongation	GhtRBRI1
ghr-miR164d	Fiber initiation and elongation	GhtRBRI1
ghr-miR164e	Fiber initiation and elongation	GhtRBRI1
ghr-miR169b	Fiber initiation and elongation	GhNF-YA
ghr-miR169b	Fiber initiation and elongation	GhROP2
ghr-miR169b	Fiber initiation and elongation	GhRacA
ghr-miR156b	Fiber initiation and elongation	GhSBP
ghr-miR156b	Fiber initiation and elongation	GhtRBRI1
ghr-miR156	Fiber initiation	GhSPL9	Wang et al., 2012
ghr-miR171	Fiber initiation	GhSCL
ghr-miR160	Fiber initiation	GhARF3
ghr-miR160-3p-2	Fiber initiation	GhGASA
ghr-miR167	Fiber initiation	GhLIM
ghr-miRn22	Fiber initiation	GhPSF
ghr-miR397	Fiber initiation	GhLaccase
ghr-miR156/157	Fiber elongation	GhSPL9	Xue et al., 2013
ghr-miR167	Fiber elongation	GhARF8
ghr-miR165/166	Fiber elongation	GhGHHB8
ghr-miRnE	Fiber elongation	GhACCD
ghr-miRnC	Fiber elongation	GhCaMBP
ghr-miR396	Fiber elongation	GhCIBP
ghr-miR7505	Fiber elongation	GhLRR-RLK
ghr-miR168	Fiber elongation	GhAGO1
ghr-miR156	Fiber elongationan and SCW depositin	GhSPL9	Zhao et al., 2019
ghr-miR36	Fiber elongationan and SCW depositin	GhbZIP
ghr-miR396	Fiber maturation	callose synthase catalytic subunit	Zhang et al., 2007
ghr-miR414	Fiber maturation	fiber proyein Fb23
ghr-miR782	Fiber maturation	fiber quinone-oxidoreductase
